# Supplementary material for: The Psychological Impact of In Vitro Fertilization (IVF): A Gender Systematic Review
Source: Healthcare (Basel). 2026 Feb 2;14(3):375. doi: 10.3390/healthcare14030375 (PMC12897396; doi:10.3390/healthcare14030375)
Supplement: Supplementary file 1 [file healthcare-14-00375-s001.zip]

Archive with 1 entries (1 files):
- healthcare-4087686-supplementary.pdf
